# Supplementary material for: Recent Advances in Ent-Abietane Diterpenes: Natural Sources, Biological Activities and Total Synthesis
Source: Molecules. 2025 Dec 25;31(1):98. doi: 10.3390/molecules31010098 (PMC12786761; doi:10.3390/molecules31010098)
Supplement: Supplementary file 1 [file molecules-31-00098-s001.zip]

Archive with 1 entries (1 files):
- molecules-4047017-supplementary.pdf
